# Supplementary material for: Comparison of experimental peri-implantitis models after application of ex vivo BMP2 gene therapy using periodontal ligament stem cells
Source: Sci Rep. 2020 Feb 27;10:3590. doi: 10.1038/s41598-020-60341-7 (PMC7046768; doi:10.1038/s41598-020-60341-7)
Supplement: Supplementary file 1 — Supplementary Information. [file 41598_2020_60341_MOESM1_ESM.xls]

## Sheet: Sheet1
Title	Comparison of experimental peri-implantitis models after application of ex vivo BMP2 gene therapy using periodontal ligament stem cells
Authors	Shin-Young Park1,2, Kyoung-Hwa Kim1, Sungtae Kim, Sang-Hoon Rhee3, In-Sung Yeo4,Seong-Joo Heo4, Yong-Moo Lee1, and Yang-Jo Seol1,*
	1 Department of Periodontology and Dental Research Institute, School of Dentistry, Seoul National University, Seoul, 03080, Korea
	2 Department of Dentistry and Dental Research Institute, School of Dentistry, Seoul National University, Seoul, 03080, Korea
	3 Department of Dental Biomaterials Science, School of Dentistry, Seoul National University, Seoul, 03080, Korea
	4 Department of Prosthodontics and Dental Research Institute, School of Dentistry, Seoul National University, Seoul,03080, Korea
	*corresponding author yjseol@snu.ac.kr
No	immediate	B_newbone	B_graft	B_total	B_defect	B_ROheight	B_crestal	B_firstbic	B_BIC	B_BIC_ratio	B_VBF	L_Newbone	L_graft	L_total	L_DD	L_Roheight	L_crestal	L_firstbic	L_BIC	L_BIC_ratio	L_VBF	dog
1	1	0.77	0.16	0.93	3.7	1.04	5.71	5.71	1.51	1	28.1081	1.24	0.54	1.78	3.33	0.39	7.34	5.49	0.9	0.441176	11.7117	1
2	1	0.35	0.24	0.59	4.81	0.44	4.36	4.13	0.33	1	9.14761	3.05	0.04	3.09	5.05	0.83	6.03	4.28	0.6	0.526316	16.4356	1
3	2	0.84	0.41	1.25	2.83	1.94	7.12	7.12	1.76	0.664151	68.5512	3.45	1.25	4.7	3.57	2.28	7.66	7.06	2.45	0.674931	63.8655	1
4	2	3.81	0.54	4.35	3.85	1.87	5.29	5.29	3.02	0.740196	48.5714	2.87	0.65	3.52	3.82	1.72	6.55	5.41	2.08	0.748201	45.0262	1
5	1	1.44	0.35	1.79	4.71	1.9	7.81	5.69	1.8	0.840336	40.3397	1.92	0.38	2.3	3.79	1.27	6.48	5.98	0.27	0.159763	33.5092	2
6	1	0.15	0	0.15	4.8	0.44	4.12	4.12	1	1	9.16667	1.44	0	1.44	4.29	1.08	5.81	5.29	1.4	0.804598	25.1748	2
7	2	3.99	1.86	5.85	4.39	1.92	6.99	6.99	1.99	0.581871	43.7358	1.49	0.82	2.31	3.27	2.3	7.82	7.57	2.09	0.741135	70.3364	2
8	2	4.27	1.93	6.2	4.28	2.12	7.42	6.39	0.99	0.495327	49.5327	5.91	1.41	7.32	3.64	2.95	8.9	8.5	1.86	0.81044	81.044	2
9	1	0.46	0	0.46	4.53	0.64	4.54	4.54	0.74	1	14.128	2.04	0.06	2.1	5.35	2.24	5.29	5.29	2.78	3.83	41.8692	3
10	1	0.82	0	0.82	4.91	1.84	5.44	5.44	3.21	0.846966	37.4745	1.57	0.54	2.11	3.92	1.32	5.97	5.97	1.13	0.689024	33.6735	3
11	2	7.72	0.35	8.07	2.78	2.78	9.68	8.5	1.85	0.56231	100	2.55	0.02	2.57	2.66	2.09	8.5	8.36	1.54	0.55	78.5714	3
12	2	2.17	0.95	3.12	4.39	1.6	5.74	5.74	1.86	0.69403	36.4465	1.69	0.06	1.75	3.73	2.01	6.87	6.8	1.85	0.700758	53.8874	3
13	1	1.62	0.22	1.84	5.23	1.81	4.86	4.86	1.61	0.910112	34.608	1.13	0.14	1.27	4.75	2.57	6	5.05	3.06	0.836066	54.1053	4
14	1	1.45	0.74	2.19	3.52	2.08	6.83	6.83	2	0.736196	59.0909	4.75	0.25	5	3.12	3.12	8.08	8.08	2.75	0.6875	100	4
15	2	1.76	0.17	1.93	3.94	1.32	5.88	5.82	1.41	0.646789	33.5025	4.6	1.03	5.63	3.57	2.67	8.35	7.66	1.65	0.544554	74.7899	4
16	2	10.63	6.2	16.83	2.26	2.26	10.04	8.45	2.65	0.623529	100	6.1	2.14	8.24	3.34	3.34	8.16	9.97	3.13	0.790404	100	4
